# Supplementary material for: Desiccation and rehydration dynamics in the epiphytic resurrection fern Pleopeltis polypodioides
Source: Plant Physiol. 2021 Aug 2;187(3):1501–18. doi: 10.1093/plphys/kiab361 (PMC8566288; doi:10.1093/plphys/kiab361)
Supplement: kiab361_Supplementary_Data [file kiab361_supplementary_data.zip]

Archive with 2 entries (2 files):
- Supplemental_Prats_PlantPhys21.docx
- Supplemental_Prats_PlantPhys21_updated.docx
